# Supplementary material for: Inverse Association between Statin Use and Cancer Mortality Relates to Cholesterol Level
Source: Cancers (Basel). 2022 Jun 14;14(12):2920. doi: 10.3390/cancers14122920 (PMC9221017; doi:10.3390/cancers14122920)
Supplement: Supplementary file 1 [file cancers-14-02920-s001.zip]

Archive with 1 entries (1 files):
- cancers-1759683-supplementary.pdf
